# Supplementary material for: Red Blood Cell BCL-xL Is Required for Plasmodium falciparum Survival: Insights into Host-Directed Malaria Therapies
Source: Microorganisms. 2022 Apr 15;10(4):824. doi: 10.3390/microorganisms10040824 (PMC9027239; doi:10.3390/microorganisms10040824)
Supplement: Supplementary file 1 [file microorganisms-10-00824-s001.zip]

Archive with 1 entries (1 files):
- microorganisms-1678255-supplementary.pptx
